# Supplementary material for: US practice adoption of patient-engagement strategies and spending for adults with diabetes and cardiovascular disease
Source: Health Aff Sch. 2023 Jun 20;1(1):qxad021. doi: 10.1093/haschl/qxad021 (PMC11103728; doi:10.1093/haschl/qxad021)
Supplement: qxad021_Supplementary_Data [file qxad021_Supplementary_Data.zip]

Archive with 2 entries (2 files):
- HA_Scholar_Supplemental.docx
- coi_disclosure_HA_Scholar.pdf
